# Supplementary material for: Molecular Effects of Auto-Antibodies on Angiotensin II Type 1 Receptor Signaling and Cell Proliferation
Source: Int J Mol Sci. 2022 Apr 2;23(7):3984. doi: 10.3390/ijms23073984 (PMC8999261; doi:10.3390/ijms23073984)
Supplement: Supplementary file 1 [file ijms-23-03984-s001.zip]

Archive with 1 entries (1 files):
- ijms-1653607-supplementary.pdf
